# Supplementary material for: Decoding the Genetic Basis of Salinity Tolerance at Germination and Seedling Traits in HEB-25 Barley NAM Population
Source: Plants (Basel). 2026 Jun 17;15(12):1886. doi: 10.3390/plants15121886 (PMC13306622; doi:10.3390/plants15121886)
Supplement: Supplementary file 1 [file plants-15-01886-s001.zip]

Archive with 2 entries (2 files):
- plants-4327647-supplementary.pdf
- plants-4327647-supplementary-table.xlsx
