# Supplementary material for: Decoding the Genetic Basis of Salinity Tolerance at Germination and Seedling Traits in HEB-25 Barley NAM Population
Source: Plants (Basel). 2026 Jun 17;15(12):1886. doi: 10.3390/plants15121886 (PMC13306622; doi:10.3390/plants15121886)
Supplement: Supplementary file 1 [file plants-15-01886-s001.zip › plants-4327647-supplementary-table.xlsx]

## Sheet: S1
Table S1: Summary statistics of investigated traits under control and salinity conditions at germination and seedling stage in parental lines of the HEB-25 population
Trait	Control			Salinity
	Mean ± S.E.	C.V.%	Range	Mean ± S.E.	C.V.%	Range	Red/Incr %
Ger%	88.3 ± 1.38	6.4	55.55 - 100	79.6 ± 1.73	6.9	44.4 - 100	0.0-20.1
ShL	11.2 ± 0.22	8.3	7.2 -14.7	4.4 ± 0.18	15.19	0.5 - 7.5	49.0-93.1
RL	12.6 ± 0.29	10.6	7.4 - 20.7	6.1 ± 0.22	10.6	2.3 - 11	46.8-68.9
RSR	1.1 ± 0.02	9	0.72 - 1.6	1.6 ± 0.08	40.5	0.89 - 6	(-)275 – (-)23.6
SFW	246.2 ± 7.29	11.9	123.5 - 462.4	171.4 ± 6.41	15.84	63.5 - 323.1	30.1 – 48.5
SDW	29 ± 0.88	19.3	15.7 - 48.4	30.4 ± 0.92	16.79	15.9 - 61.6	(-)27.2 – (-)1.2
Where, SE: Standard Error, CV: Coefficient of variance, Red/Incr %: % of reduction or increasing in the trait due to salinity.

## Sheet: S2 
Table S2. Analysis of variance, coefficient of determination (R2) and broad-sense heritability for traits studied under control and salinity conditions at germination and seedling stage in the parental lines of the HEB-25 population.
	Control				Salinity
Trait	Mean square		R2	H2	Mean square		R2	H2
	Genotypes	Error			Genotypes	Error
Ger%	397.3**	31.6	0.86	92	662.55**	30.07	0.91	95.5
ShL	10.2**	0.85	0.85	91.7	7.48**	0.46	0.89	93.9
RL	17.5**	1.78	0.83	89.8	11.18**	0.42	0.93	96.3
RSR	0.1**	0.01	0.83	89.9	0.95**	0.39	0.54	58.4
SFW	10999.6**	861.5	0.86	92.2	8368.25**	737.14	0.85	91.2
SDW	123.5**	31.15	0.65	74.5	150.85**	26.05	0.74	82.7
Where, Ger%: Germination Percentage, ShL: Shoot Length, RL: Root Length, RSR: Root-to-Shoot Ratio, SFW: Seedling Fresh Weight, SDW: Seedling Dry Weight, ** indicates significant differences between genotypes at the 0.01 probability threshold.

## Sheet: S3 
Table S3: ANOVA, broad-sense heritability, and summary statistics of different salinity tolerance indices
Index	Mean square		R2	H2	Mean ± S.E.	CV%	Range (%)
	Genotypes	Error
GerTI	671.0**	63.12	0.84	90.6	90.7 ± 1.82	8.76	50 - 133.3
SLTI	684.5**	50.46	0.87	92.6	45.5 ± 1.81	15.61	14.1 - 81.08
SFWTI	933.3**	217.07	0.67	76.7	71 ± 2.40	20.75	35.7 - 143.7
SDWTI	741.8**	628.5	0.36	15.3	107.9 ± 2.92	23.24	52.3 - 185.4
WCTI	104.6**	20.62	0.71	80.3	92.7 ± 0.78	4.89	66.4 - 112.3
** indicates significance between genotypes at the 0.01 probability level.

## Sheet: S4
Table S4: The tolerance index (TI) for the eight traits in the four families
Genotypes	Ger-Ti	CL-Ti	ShL-Ti	RL-Ti	RSR-Ti	FW-Ti	DW-Ti	DW-FW-R-Ti
HEB_01_003	0.75	0.63	0.21	0.32	1.51	0.43	0.68	1.66
HEB_01_005	1	1.05	0.61	0.55	0.91	0.62	1.41	2.24
HEB_01_013	1.14	0.79	0.4	0.59	1.45	0.8	2.19	2.73
HEB_01_021	0.8	0.94	0.45	0.57	1.25	0.66	1.27	1.46
HEB_01_022	0.63	1.08	0.5	0.44	0.87	0.61	1.19	2.02
HEB_01_023	0.71	0.9	0.42	0.51	1.21	0.46	1.33	3.07
HEB_01_025	1.4	0.96	0.43	0.41	0.97	0.5	0.97	1.92
HEB_01_031	0.75	1.07	0.63	0.47	0.74	0.5	1.08	2.22
HEB_01_032	1	0.74	0.37	0.31	0.84	0.49	1.15	2.45
HEB_01_033	1	0.91	0.55	0.5	0.91	0.76	1.36	1.76
HEB_01_038	1.14	0.74	0.37	0.48	1.29	0.53	1.16	2.17
HEB_01_041	1.14	0.9	0.33	0.29	0.87	0.52	0.99	1.99
HEB_01_042	0.71	0.79	0.26	0.26	1.01	0.39	1.03	2.8
HEB_01_047	0.83	0.96	0.31	0.31	1.02	0.52	1.26	2.36
HEB_01_050	1	1.15	0.37	0.33	0.9	0.5	1.16	2.32
HEB_01_053	1	0.89	0.26	0.23	0.89	0.36	1.13	3.09
HEB_01_055	1.17	1.02	0.3	0.34	1.15	0.46	1.32	2.83
HEB_01_057	1.17	0.8	0.3	0.2	0.67	0.46	1.16	2.6
HEB_01_071	1	0.84	0.23	0.27	1.18	0.42	1.04	2.46
HEB_01_072	0.88	1.19	0.46	0.34	0.73	0.55	1.26	2.29
HEB_01_074	1	0.83	0.24	0.28	1.14	0.49	1.26	2.59
HEB_01_075	1.14	0.88	0.21	0.25	1.19	0.42	1.27	2.98
HEB_01_077	0.63	1.1	0.39	0.39	1.01	0.55	1.41	2.52
HEB_01_079	0.75	0.8	0.25	0.37	1.49	0.46	1.34	2.92
HEB_01_080	0.88	0.82	0.2	0.32	1.63	0.38	0.91	2.44
HEB_01_082	1.14	0.77	0.3	0.31	1.03	0.53	1.02	1.9
HEB_01_085	1.17	0.87	0.33	0.3	0.91	0.46	0.88	1.92
HEB_01_086	1	0.93	0.3	0.27	0.88	0.55	1.11	1.99
HEB_01_087	1	0.89	0.29	0.34	1.15	0.68	1.37	1.99
HEB_01_090	0.88	0.95	0.31	0.34	1.1	0.57	1.07	1.86
HEB_01_091	0.75	1.06	0.32	0.41	1.28	0.55	1.13	2.06
HEB_01_092	0.88	1.13	0.34	0.31	0.92	0.48	1.04	2.17
HEB_01_093	0.88	1.01	0.33	0.41	1.25	0.54	1.07	1.97
HEB_01_096	1	1.11	0.32	0.42	1.32	0.47	1.03	2.21
HEB_01_097	1	1.05	0.31	0.36	1.15	0.54	1.06	1.93
HEB_01_099	1	0.96	0.27	0.39	1.46	0.53	1.18	2.23
HEB_01_101	1.4	1.12	0.56	0.57	1.01	0.91	1.3	1.25
HEB_01_103	0.63	0.68	0.21	0.25	1.19	0.45	1.16	2.59
HEB_01_104	0.75	0.94	0.38	0.35	0.91	0.57	1.24	2.19
HEB_01_106	0.86	0.81	0.31	0.3	0.97	0.59	1.15	2.03
HEB_01_109	0.86	1.11	0.46	0.33	0.71	0.66	1.16	1.74
HEB_01_112	#REF!	1.02	0.34	0.35	1.02	0.54	1.01	1.85
HEB_01_121	1.33	1.08	0.34	0.4	1.16	0.51	1.04	2
HEB_01_122	1	1.06	0.36	0.32	0.89	0.58	1.27	2.2
HEB_01_123	1	0.99	0.3	0.29	0.98	0.44	1.06	2.38
HEB_01_124	0.88	1.01	0.32	0.36	1.1	0.58	1.32	2.28
HEB_01_126	1	0.83	0.26	0.22	0.85	0.45	1.03	2.29
HEB_01_127	1	1	0.42	0.38	0.91	0.61	1.32	2.07
HEB_01_128	1	1	0.29	0.39	1.34	0.58	1.5	2.62
HEB_01_130	1.33	0.95	0.3	0.33	1.08	0.47	1.12	2.34
HEB_01_131	0.5	0.83	0.4	0.28	0.7	0.5	1.22	2.41
HEB_01_132	1.17	0.75	0.28	0.23	0.82	0.48	1.19	2.48
HEB_01_133	0.71	0.72	0.19	0.14	0.73	0.32	1.18	4.03
HEB_01_134	1	0.8	0.23	0.14	0.61	0.4	0.92	2.44
HEB_01_140	1	0.91	0.28	0.27	0.97	0.5	1.09	2.19
HEB_01_328	0.86	0.95	0.25	0.25	1.03	0.46	1.06	2.3
mean	#REF!	0.93	0.34	0.34	1.04	0.52	1.17	2.28
HEB_03_172	1	0.93	0.48	0.34	0.71	0.48	1.12	2.31
HEB_04_001	1	0.96	0.3	0.26	0.84	0.55	1.39	2.55
HEB_04_002	1	1.29	0.58	0.35	0.6	0.54	1.18	2.19
HEB_04_004	2.33	0.84	0.24	0.27	1.14	0.4	1.2	2.77
HEB_04_005	0.75	0.83	0.24	0.22	0.9	0.41	1.09	2.79
HEB_04_006	0.33	0.79	0.28	0.32	1.17	0.38	1.1	3
HEB_04_008	0.88	0.88	0.27	0.2	0.74	0.51	1.12	2.24
HEB_04_009	0.63	0.98	0.27	0.25	0.91	0.39	1.11	2.81
HEB_04_013	0.88	1.02	0.37	0.39	1.06	0.54	1.05	1.95
HEB_04_016	0.5	1.26	0.54	0.47	0.87	0.45	1.05	2.23
HEB_04_017	1	0.64	0.19	0.25	1.31	0.44	1.19	2.78
HEB_04_019	0.88	0.81	0.2	0.23	1.17	0.42	1.17	2.82
HEB_04_062	0.86	1.3	0.35	0.39	1.13	0.6	1.33	2.27
HEB_04_063	0.75	0.82	0.29	0.17	0.61	0.49	1.28	2.68
HEB_04_066	1	0.89	0.31	0.33	1.07	0.52	1.15	2.26
HEB_04_067	0.71	0.8	0.23	0.27	1.14	0.39	1.08	3.08
HEB_04_068	0.63	0.94	0.33	0.44	1.33	0.61	1.26	2.06
HEB_04_069	0.75	0.96	0.42	0.41	0.98	0.44	0.94	2.2
HEB_04_070	0.57	0.84	0.19	0.36	1.84	0.42	1.1	2.81
HEB_04_071	0.88	1.01	0.35	0.39	1.1	0.46	1.17	2.51
HEB_04_072	0.71	0.82	0.21	0.29	1.39	0.4	0.7	1.76
HEB_04_073	0.71	1.02	0.37	0.47	1.28	0.58	0.84	1.34
HEB_04_074	0.75	0.93	0.3	0.32	1.08	0.42	0.9	2.12
HEB_04_075	1.14	0.91	0.32	0.42	1.3	0.38	0.67	1.79
HEB_04_078	0.88	1.15	0.47	0.57	1.23	0.47	0.03	1.69
HEB_04_080	1	1.05	0.6	0.65	1.07	0.64	1.45	2.26
HEB_04_083	1	1.03	0.4	0.38	0.93	0.49	1.54	3.26
HEB_04_087	0.57	0.89	0.31	0.26	0.82	0.5	2.8	5.61
HEB_04_088	0.88	0.96	0.31	0.46	1.47	0.5	1.1	2.19
HEB_04_092	0.86	0.83	0.32	0.23	0.73	0.54	1.94	3.48
HEB_04_093	1	0.95	0.24	0.23	0.94	0.49	1.11	2.13
HEB_04_096	0.75	0.68	0.23	0.24	1.01	0.44	0.89	2.13
HEB_04_098	0.57	0.59	0.19	0.3	1.6	0.38	1.03	2.83
HEB_04_099	0.88	0.92	0.25	0.34	1.33	0.48	1.06	2.2
HEB_04_112	0.57	0.78	0.28	0.31	1.09	0.43	0.99	2.42
HEB_04_122	0.63	0.71	0.15	0.22	1.43	0.34	1.09	3.22
HEB_04_123	0.75	0.86	0.27	0.31	1.13	0.44	1.15	2.66
HEB_04_125	0.88	0.87	0.3	0.35	1.15	0.43	0.9	2.11
HEB_04_127	1	0.98	0.29	0.42	1.44	0.45	1.28	2.86
HEB_04_135	1.17	1	0.34	0.44	1.3	0.55	1.08	1.99
HEB_04_136	1	0.66	0.26	0.24	0.94	0.85	1.1	1.27
HEB_04_149	1.2	1.03	0.65	0.48	0.75	0.84	1.62	1.89
mean	0.86	0.91	0.32	0.34	1.1	0.49	1.15	2.47
HEB_09_002	1	0.81	0.25	0.41	1.63	0.64	1.39	2.16
HEB_09_005	1.5	0.85	0.39	0.49	1.26	0.68	1.68	2.18
HEB_09_007	1.14	1	0.28	0.29	1.05	0.5	1.16	2.32
HEB_09_009	1	0.92	0.36	0.35	0.96	0.63	1.14	1.84
HEB_09_014	1	0.91	0.4	0.45	1.1	0.54	1.07	1.87
HEB_09_016	0.71	0.79	0.28	0.37	1.34	0.45	1.14	2.54
HEB_09_025	1.14	0.95	0.38	0.4	1.04	0.54	1.1	2.03
HEB_09_029	0.86	1.12	0.36	0.47	1.31	0.64	1.19	1.86
HEB_09_032	1.33	0.92	0.48	0.61	1.26	0.56	1.21	2.16
HEB_09_033	1	1.03	0.41	0.53	1.29	0.51	0.97	1.91
HEB_09_034	1.14	1.01	0.4	0.52	1.3	0.54	1.24	2.29
HEB_09_035	1	1.11	0.48	0.52	1.08	0.41	1.15	2.82
HEB_09_036	0.75	0.89	0.3	0.46	1.56	0.41	0.87	2.19
HEB_09_039	0.63	0.96	0.49	0.78	1.59	0.57	1.09	1.86
HEB_09_043	0.83	1.08	0.41	0.38	0.93	0.52	1.01	1.91
HEB_09_049	0.67	0.9	0.31	0.38	1.21	0.35	0.82	2.35
HEB_09_061	1	0.65	0.2	0.28	1.41	0.39	1.1	2.82
HEB_09_064	1	1.02	0.64	0.69	1.06	0.51	1.12	2.17
HEB_09_065	0.86	0.75	0.21	0.32	1.52	0.36	0.91	2.5
HEB_09_066	1	0.9	0.37	0.52	1.4	0.51	0.88	1.73
HEB_09_068	0.86	0.73	0.31	0.39	1.25	0.48	1.05	2.13
HEB_09_070	0.88	0.96	0.31	0.31	1.01	0.44	0.97	2.22
HEB_09_071	1	0.85	0.29	0.34	1.18	0.57	1.17	2.01
HEB_09_072	0.88	0.9	0.28	0.37	1.31	0.51	1.67	3.23
HEB_09_073	1	0.9	0.32	0.37	1.15	0.52	1.03	1.97
HEB_09_074	1	0.83	0.32	0.4	1.25	0.49	1.11	2.3
HEB_09_078	0.86	0.72	0.25	0.37	1.5	0.48	1.19	2.48
HEB_09_084	1.33	1.02	0.39	0.4	1.04	0.35	0.66	1.93
HEB_09_085	1.17	0.94	0.57	0.66	1.16	0.56	1.14	2.06
HEB_09_089	1	0.55	0.19	0.32	1.69	0.45	0.9	1.94
HEB_09_092	1.17	0.59	0.25	0.32	1.25	0.39	0.7	1.87
HEB_09_097	1.6	0.84	0.44	0.46	1.04	0.5	0.94	1.88
HEB_09_100	0.88	0.84	0.27	0.3	1.13	0.41	1.01	2.44
HEB_09_101	0.75	0.91	0.27	0.32	1.17	0.47	1.06	2.26
HEB_09_105	0.88	0.81	0.29	0.39	1.35	0.44	0.82	1.83
HEB_09_108	0.67	0.71	0.28	0.43	1.54	0.49	0.75	1.57
HEB_09_109	1.17	0.92	0.33	0.52	1.58	0.5	1.02	1.99
HEB_09_110	0.71	0.63	0.21	0.21	0.99	0.43	1.01	2.36
HEB_09_114	1.17	0.84	0.3	0.33	1.09	0.69	1.62	2.38
HEB_09_115	1	0.9	0.38	0.44	1.16	0.61	1.21	1.98
HEB_09_116	0.75	0.77	0.19	0.28	1.45	0.54	1.21	2.23
HEB_09_119	0.88	0.73	0.25	0.29	1.16	0.49	0.93	1.91
HEB_09_124	0.86	0.72	0.25	0.25	0.99	0.57	1.22	2.06
HEB_09_133	1	0.91	0.27	0.28	1.05	0.39	0.83	2.11
HEB_09_135	1	0.74	0.25	0.38	1.53	0.41	0.81	1.99
HEB_09_137	0.88	0.87	0.34	0.34	1	0.4	0.86	2.14
HEB_09_140	0.8	0.56	0.15	0.22	1.49	0.43	1.14	2.6
HEB_09_161	0.75	0.87	0.34	0.32	0.96	0.49	1.2	2.45
HEB_09_162	1	0.57	0.21	0.24	1.12	0.46	1.05	2.31
HEB_09_163	1	1.1	0.33	0.46	1.39	0.48	1.32	2.73
HEB_09_164	0.88	1.18	0.51	0.57	1.11	0.54	1.31	2.42
HEB_09_167	1	1	0.39	0.42	1.07	0.45	1.11	2.48
mean	0.97	0.87	0.33	0.4	1.24	0.49	1.08	2.19
HEB_22_003	1.33	1.72	3.09	2.92	0.94	0.43	1.14	2.67
HEB_22_008	1.2	0.66	0.19	0.32	1.71	0.43	1.21	2.78
HEB_22_010	1	0.69	0.4	0.45	1.14	0.47	1.03	2.2
HEB_22_014	0.88	0.82	0.25	0.46	1.87	0.4	0.91	2.25
HEB_22_018	0.75	0.8	0.35	0.41	1.17	0.47	1.02	2.18
HEB_22_021	1.14	0.85	0.24	0.33	1.36	0.52	1.08	2.03
HEB_22_022	1	0.83	0.23	0.31	1.35	0.53	1.25	2.36
HEB_22_023	1	1.1	0.51	0.52	1.01	0.3	0.49	1.57
HEB_22_026	1	0.67	0.26	0.33	1.26	0.33	0.94	2.87
HEB_22_031	1	0.9	0.25	0.31	1.28	0.52	0.96	1.82
HEB_22_035	0.88	0.91	0.25	0.27	1.06	0.41	0.88	2.12
HEB_22_036	1	1	0.38	0.4	1.06	0.6	1.27	2.15
HEB_22_037	1.14	0.94	0.29	0.41	1.41	0.35	0.84	2.41
HEB_22_039	0.86	0.88	0.3	0.32	1.07	0.36	0.73	1.96
HEB_22_040	0.88	0.87	0.36	0.39	1.09	0.35	0.91	2.63
HEB_22_052	0.75	0.91	0.36	0.37	1.02	0.35	0.89	2.55
HEB_22_053	0.86	0.46	0.12	0.29	2.5	0.38	0.97	2.57
HEB_22_054	0.88	0.63	0.21	0.27	1.28	0.41	0.96	2.39
HEB_22_055	1	0.72	0.28	0.29	1.01	0.43	1.09	2.56
HEB_22_058	0.88	0.84	0.34	0.46	1.35	0.41	1.1	2.69
HEB_22_060	1	0.76	0.37	0.46	1.26	0.42	0.94	2.22
HEB_22_065	0.86	0.91	0.39	0.43	1.1	0.48	0.94	2.06
HEB_22_084	0.88	0.84	0.24	0.29	1.22	0.45	0.91	2.03
HEB_22_090	0.57	0.92	0.36	0.4	1.11	0.51	1.11	2.33
HEB_22_101	0.86	1	0.41	0.45	1.08	0.51	0.98	2.45
HEB_22_103	0.86	0.81	0.43	0.32	0.73	0.41	0.93	2.24
HEB_22_105	0.88	0.78	0.3	0.46	1.52	0.34	0.82	2.39
HEB_22_109	0.86	0.95	0.55	0.56	1.01	1	1.37	1.38
HEB_22_114	0.57	1.31	0.6	0.74	1.22	0.47	0.76	1.62
HEB_22_118	1.14	1.12	0.51	0.52	1.01	0.68	1.14	1.64
HEB_22_122	0.88	0.79	0.3	0.35	1.16	0.52	0.85	1.62
HEB_22_123	1	1.07	0.46	0.4	0.87	0.72	1.34	1.85
HEB_22_125	0.88	0.81	0.31	0.32	1.03	0.54	0.95	1.78
HEB_22_128	0.71	0.57	0.18	0.18	0.99	0.48	0.81	1.69
HEB_22_143	1	0.65	0.21	0.21	0.99	0.54	1.02	1.89
mean	0.92	0.87	0.41	0.45	1.21	0.47	0.99	2.17

## Sheet: S5
Table S5: List of QTLs associated with multiple traits in the HEB-25 tested genotypes analysis and the annotation of underlying candidate genes
QTL ID	Traits	Chromosomes	Physical interval (Mb)	SNP count	Gene ID	Gene annotation	GWAS effect interpretation
Family 1
QTL-Ger_C-4H	Ger__C	4H	9.48	1	HORVU.MOREX.r2.2HG0082200	Zinc finger family protein	-
QTL-Ger_C-6H	Ger__C	6H	5.46	1	HORVU.MOREX.r2.5HG0351090	WAT1-related protein	-
QTL-DW_C-4H	DW_C	4H	582–585	8	HORVU.MOREX.r2.2HG0153430	RNA binding protein, putative	↑
					HORVU.MOREX.r2.3HG0259700	transmembrane protein, putative (DUF 3339)
					HORVU.MOREX.r2.3HG0259640	Histidine kinase
					HORVU.MOREX.r2.2HG0153270	Ubiquitin-specific protease family C19-related protein
					HORVU.MOREX.r2.5HG0441350	Nicotinate phosphoribosyltransferase, putative, expressed
					HORVU.MOREX.r2.4HG0337310	myosin-like protein XIF
					HORVU.MOREX.r2.4HG0337310
					HORVU.MOREX.r2.5HG0441040	NAD/NADP-dependent betaine aldehyde dehydrogenase
QTL-FWTI-4H-1	FWTI	4H	23.6-23.8	7	HORVU.MOREX.r2.2HG0088420	Glycosyltransferases	↓
					HORVU.MOREX.r2.6HG0456620	Disease resistance protein (TIR-NBS-LRR class)
					HORVU.MOREX.r2.6HG0456620
					HORVU.MOREX.r2.6HG0456620
					HORVU.MOREX.r2.6HG0456620
					HORVU.MOREX.r2.6HG0456620
					HORVU.MOREX.r2.6HG0456620
QTL-FWTI-4H-2	FWTI	4H	23.03-23.4	8	HORVU.MOREX.r2.1HG0008280	Retrotransposon protein, putative, Ty1-copia subclass	↓
					HORVU.MOREX.r2.2HG0088140	Retrovirus-related Pol polyprotein from transposon TNT 1-94
					HORVU.MOREX.r2.2HG0088050	Pantothenate kinase
					HORVU.MOREX.r2.2HG0088050
					HORVU.MOREX.r2.2HG0088050
					HORVU.MOREX.r2.2HG0088050
					HORVU.MOREX.r2.3HG0191280	Mitochondrial transcription termination factor-like
					HORVU.MOREX.r2.3HG0191270	NBS-LRR disease resistance protein
QTL-FWTI-5H	FWTI	5H	557–562	15	HORVU.MOREX.r2.4HG0332500	Sugar transporter family protein, expressed	↑
					HORVU.MOREX.r2.6HG0521940	Calcium-dependent lipid-binding (CaLB domain) family protein
					HORVU.MOREX.r2.2HG0148840	Long-chain-fatty-acid--CoA ligase 6
					HORVU.MOREX.r2.5HG0433340	Retrovirus-related Pol polyprotein from transposon TNT 1-94
					HORVU.MOREX.r2.7HG0601660	Mitochondrial carrier protein, putative
					HORVU.MOREX.r2.7HG0601660
					HORVU.MOREX.r2.6HG0521190	Kinesin like protein
					HORVU.MOREX.r2.6HG0521190
					HORVU.MOREX.r2.4HG0331870	Endo-1,4-beta-xylanase
					HORVU.MOREX.r2.5HG0431750	Guanylate-binding family protein, putative, expressed
					HORVU.MOREX.r2.5HG0431570	PHD finger-containing protein
					HORVU.MOREX.r2.5HG0431570
					HORVU.MOREX.r2.4HG0331730	Kinase-like
					HORVU.MOREX.r2.6HG0520610	N-acetyltransferase
					HORVU.MOREX.r2.6HG0520610
QTL-RLTI-5H	RLTI	5H	29.4	1	HORVU.MOREX.r2.6HG0458240	Vacuolar protein sorting-associated protein 8	↓
QTL-RLTI-4H	RLTI	4H	625	1	HORVU.MOREX.r2.7HG0620120	GDSL esterase/lipase	↓
QTL-RL_C-3H	RL_C	3H	624-625	2	HORVU.MOREX.r2.3HG0274300	Terpene synthase	↓
					HORVU.MOREX.r2.3HG0274220	CACTA transposon protein
Family 4
QTL-DW_FW_R_C-4H	DW_FW_R_C	4H	445.78–467.10	5	HORVU.MOREX.r2.7HG0586710	Bifunctional uridylyltransferase/uridylyl-removing enzyme	↑
					HORVU.MOREX.r2.1HG0054850	zinc finger CCCH domain protein
					HORVU.MOREX.r2.1HG0055210	Metacaspase
					HORVU.MOREX.r2.1HG0057030	V-type proton ATPase subunit E
					HORVU.MOREX.r2.7HG0589320	Protein kinase
QTL-DW_FW_R_TI-3H	DW_FW_R_TI	3H	17.61–17.62	2	HORVU.MOREX.r2.4HG0281020	Actin	↓
					HORVU.MOREX.r2.4HG0281020
QTL-FWTI-3H	FWTI	3H	555.35	1	HORVU.MOREX.r2.6HG0519800	Aldehyde dehydrogenase	↓
QTL-FWTI-4H	FWTI	4H	57.39–67.34	15	HORVU.MOREX.r2.2HG0096520	3-oxoacyl-[acyl-carrier-protein] synthase	↑
					HORVU.MOREX.r2.2HG0096520
					HORVU.MOREX.r2.6HG0463710	Receptor-kinase, putative
					HORVU.MOREX.r2.5HG0361790	Retrovirus-related Pol polyprotein LINE-1
					HORVU.MOREX.r2.7HG0547710	UAA transporter
					HORVU.MOREX.r2.5HG0362370	Kinesin-like protein
					HORVU.MOREX.r2.2HG0097630	Transposon protein, putative, Mutator sub-class
					HORVU.MOREX.r2.5HG0362660	Receptor protein kinase, putative
					HORVU.MOREX.r2.6HG0464510	Zinc finger protein CONSTANS-LIKE 2
					HORVU.MOREX.r2.7HG0548890	2-oxoglutarate (2OG) and Fe(II)-dependent oxygenase superfamily protein
					HORVU.MOREX.r2.2HG0098010	Pre-mRNA-splicing factor SYF1
					HORVU.MOREX.r2.4HG0288760	Cysteine desulfurase
					HORVU.MOREX.r2.2HG0098530	Trafficking protein particle complex subunit 3
					HORVU.MOREX.r2.7HG0549680	Chalcone--flavonone isomerase
					HORVU.MOREX.r2.7HG0549680
QTL-Ger_C-4H	Ger__C	4H	613.76–615.74	8	HORVU.MOREX.r2.2HG0159410	Sodium transporter	-
					HORVU.MOREX.r2.2HG0159410
					HORVU.MOREX.r2.2HG0159560	ATP-dependent DNA helicase pif1
					HORVU.MOREX.r2.4HG0345700	Branched-chain-amino-acid aminotransferase
					HORVU.MOREX.r2.3HG0270850	UDP-glycosyltransferase
					HORVU.MOREX.r2.3HG0270850
					HORVU.MOREX.r2.2HG0160070	Kinase family protein
					HORVU.MOREX.r2.7HG0615900	Acyl-CoA N-acyltransferases superfamily protein
QTL-Ger_S-1H	Ger__S	1H	418.52–421.23	2	HORVU.MOREX.r2.5HG0395500	Cysteine--tRNA ligase	-
					HORVU.MOREX.r2.2HG0131940	Dihydroflavonol 4-reductase/flavanone protein
QTL-Ger_S-4H	Ger__S	4H	4.98–5.07	3	HORVU.MOREX.r2.6HG0449460	Lipoxygenase	-
					HORVU.MOREX.r2.5HG0350880	RNA-binding protein
					HORVU.MOREX.r2.4HG0277590	5-methyltetrahydropteroyltriglutamate--homocysteine methyltransferase
QTL-Ger_S-5H	Ger__S	5H	497.10–512.98	10	HORVU.MOREX.r2.1HG0068450	AP2/B3 transcription factor family protein	-
					HORVU.MOREX.r2.1HG0068450
					HORVU.MOREX.r2.1HG0068450
					HORVU.MOREX.r2.1HG0074220	NBS-LRR-like resistance protein
					HORVU.MOREX.r2.3HG0243030	Ubiquitin carboxyl-terminal hydrolase-like protein
					HORVU.MOREX.r2.3HG0243030
					HORVU.MOREX.r2.3HG0243030
					HORVU.MOREX.r2.3HG0243030
					HORVU.MOREX.r2.6HG0509830	Flavin-containing monooxygenase
					HORVU.MOREX.r2.7HG0595110	Retrovirus-related Pol polyprotein from transposon TNT 1-94
QTL-RSRTI-5H	RSRTI	5H	12.49–12.61	3	HORVU.MOREX.r2.4HG0279780	Chloride channel protein	↑
					HORVU.MOREX.r2.6HG0452160	TATA box-binding protein-associated factor RNA polymerase I subunit B
					HORVU.MOREX.r2.7HG0533470	Receptor-kinase, putative
Family 9
QTL-DW_FW_R_TI-1H	DW_FW_R_TI	1H	21.4–22.0	5	HORVU.MOREX.r2.3HG0190500	Disease resistance protein (NBS-LRR class) family	↓
					HORVU.MOREX.r2.2HG0087360	Ubiquitin thioesterase
					HORVU.MOREX.r2.2HG0087360
					HORVU.MOREX.r2.4HG0281990	Peptide transporter
					HORVU.MOREX.r2.6HG0456270	Linalool synthase, chloroplastic
QTL-FW_S-1H	FW_S	1H	22.1	1	HORVU.MOREX.r2.7HG0537450	F-box domain containing protein	↑
QTL-Ger_C-1H	Ger_C	1H	14.2–14.4	3	HORVU.MOREX.r2.5HG0354090	Thioesterase family protein	↓
					HORVU.MOREX.r2.5HG0354100	Galactoside 2-alpha-L-fucosyltransferase 1
					HORVU.MOREX.r2.2HG0084620	Peptidylprolyl isomerase
QTL-Ger_C-7H	Ger_C	7H	50.5–52.1	6	HORVU.MOREX.r2.6HG0462450	Leucine-rich repeat protein kinase family protein	↓
					HORVU.MOREX.r2.2HG0095150	Pentatricopeptide repeat-containing protein
					HORVU.MOREX.r2.2HG0095270	Tyrosine-specific transport protein, putative
					HORVU.MOREX.r2.3HG0197040	Wd40-repeat-like protein
					HORVU.MOREX.r2.3HG0197040
					HORVU.MOREX.r2.3HG0197040
Family 22
QTL-CL_S-7H	CL_S	7H	10.55–10.86	7	HORVU.MOREX.r2.1HG0004250	NBS-LRR-like resistance protein	↑
					HORVU.MOREX.r2.1HG0004250
					HORVU.MOREX.r2.1HG0004250
					HORVU.MOREX.r2.5HG0353290	2-aminoethanethiol dioxygenase
					HORVU.MOREX.r2.4HG0279390	TBC1 domain family member
					HORVU.MOREX.r2.3HG0185770	Phenylalanine ammonia-lyase
					HORVU.MOREX.r2.3HG0185770
QTL-DW_FW_R_TI-5H	DW_FW_R_TI	5H	10.76–11.14	2	HORVU.MOREX.r2.7HG0532580	Cellulose synthase-like C2, glycosyltransferase family 2	↑
					HORVU.MOREX.r2.4HG0279470	Retrovirus-related Pol polyprotein from transposon TNT 1-94
QTL-FW_S-2H	FW_S	2H	42.19–42.20	1	HORVU.MOREX.r2.7HG0543680	Subtilisin-like protease 1	↑
QTL-Ger_C-4H-1	Ger__C	4H	1.65–5.37	39	HORVU.MOREX.r2.4HG0276440	NBS-LRR-like resistance protein	-
					HORVU.MOREX.r2.4HG0276440
					HORVU.MOREX.r2.7HG0527430	Glutaredoxin family protein, expressed
					HORVU.MOREX.r2.7HG0527430
					HORVU.MOREX.r2.6HG0448200	Transposon protein, putative, CACTA, En/Spm sub-class
					HORVU.MOREX.r2.2HG0079600	ABC transporter B family-like protein
					HORVU.MOREX.r2.2HG0079600
					HORVU.MOREX.r2.2HG0079720	tRNA-dihydrouridine(47) synthase [NAD(P)(+)]
					HORVU.MOREX.r2.1HG0001130	Flavin-containing monooxygenase
					HORVU.MOREX.r2.5HG0349930	receptor kinase 1
					HORVU.MOREX.r2.5HG0349940
					HORVU.MOREX.r2.4HG0276860	Retrovirus-related Pol polyprotein from type-1 retrotransposable element R1 4
					HORVU.MOREX.r2.2HG0080020	Sterol 3-beta-glucosyltransferase
					HORVU.MOREX.r2.2HG0080020
					HORVU.MOREX.r2.3HG0182800	Disease resistance protein (TIR-NBS-LRR class)
					HORVU.MOREX.r2.3HG0182800
					HORVU.MOREX.r2.3HG0182800
					HORVU.MOREX.r2.2HG0080180	chromatin remodeling factor CHD3 (PICKLE)
					HORVU.MOREX.r2.3HG0182840	Ubiquitin carboxyl-terminal hydrolase 2
					HORVU.MOREX.r2.3HG0182840
					HORVU.MOREX.r2.3HG0182850	NBS-LRR resistance-like protein
					HORVU.MOREX.r2.3HG0182850
					HORVU.MOREX.r2.3HG0182850
					HORVU.MOREX.r2.6HG0449000	Patatin
					HORVU.MOREX.r2.6HG0449000
					HORVU.MOREX.r2.6HG0449000
					HORVU.MOREX.r2.4HG0277220	Leucine-rich repeat receptor-like protein kinase family protein
					HORVU.MOREX.r2.1HG0001650	NBS-LRR disease resistance protein, putative, expressed
					HORVU.MOREX.r2.5HG0350830	WD-repeat protein, putative
					HORVU.MOREX.r2.5HG0350830
					HORVU.MOREX.r2.5HG0350830
					HORVU.MOREX.r2.5HG0350830
					HORVU.MOREX.r2.5HG0350830
					HORVU.MOREX.r2.5HG0350830
					HORVU.MOREX.r2.7HG0529510	WAT1-related protein
					HORVU.MOREX.r2.7HG0529510
					HORVU.MOREX.r2.1HG0001970	GDSL esterase/lipase
					HORVU.MOREX.r2.1HG0002020	Methionine S-methyltransferase
					HORVU.MOREX.r2.5HG0350990	MscS Mechanosensitive ion channel
QTL-Ger_C-5H-1	Ger__C	5H	517.75–604.26	15	HORVU.MOREX.r2.3HG0244360	External alternative NAD(P)H-ubiquinone oxidoreductase B2, mitochondrial	-
					HORVU.MOREX.r2.5HG0441020	DNA-directed RNA polymerase subunit
					HORVU.MOREX.r2.4HG0341710	Protein O-linked-mannose beta-1,4-N-acetylglucosaminyltransferase 2
					HORVU.MOREX.r2.4HG0341710
					HORVU.MOREX.r2.4HG0341710
					HORVU.MOREX.r2.7HG0611640	Peroxidase
					HORVU.MOREX.r2.2HG0156670	Serine carboxypeptidase family protein, expressed
					HORVU.MOREX.r2.2HG0156670
					HORVU.MOREX.r2.2HG0156670
					HORVU.MOREX.r2.2HG0156670
					HORVU.MOREX.r2.7HG0611970	FBD-associated F-box protein
					HORVU.MOREX.r2.7HG0611970
					HORVU.MOREX.r2.7HG0612090	DUF21 domain-containing protein
					HORVU.MOREX.r2.7HG0612090
					HORVU.MOREX.r2.7HG0612090
QTL-Ger_S-5H-1	Ger__S	5H	629.80–631.25	16	HORVU.MOREX.r2.7HG0612090		-
					HORVU.MOREX.r2.7HG0622310	Disease resistance protein
					HORVU.MOREX.r2.2HG0164680	Non-canonical poly(A) RNA polymerase PAPD7
					HORVU.MOREX.r2.2HG0164680
					HORVU.MOREX.r2.2HG0164700	Retrovirus-related Pol polyprotein from transposon TNT 1-94
					HORVU.MOREX.r2.7HG0622490	Chloroplastic group IIA intron splicing facilitator CRS1, chloroplastic
					HORVU.MOREX.r2.7HG0622490
					HORVU.MOREX.r2.7HG0622490
					HORVU.MOREX.r2.7HG0622500	Serine/threonine-protein phosphatase 7 long form-like protein
					HORVU.MOREX.r2.7HG0622500
					HORVU.MOREX.r2.2HG0165370	SNF2 domain-containing protein / helicase domain-containing protein / zinc finger protein-like protein
					HORVU.MOREX.r2.2HG0165370
					HORVU.MOREX.r2.7HG0622740	Callose synthase
					HORVU.MOREX.r2.7HG0622740
					HORVU.MOREX.r2.7HG0622740
					HORVU.MOREX.r2.7HG0622740
					HORVU.MOREX.r2.7HG0622740
QTL-RL_S-4H-1	RL_S	4H	586.90–604.66	86	HORVU.MOREX.r2.3HG0260430	Kinase family protein	↑
					HORVU.MOREX.r2.3HG0260430
					HORVU.MOREX.r2.3HG0260430
					HORVU.MOREX.r2.3HG0261660	Fatty acyl-CoA reductase
					HORVU.MOREX.r2.3HG0262330	F-box family protein
					HORVU.MOREX.r2.4HG0339420	HEAT repeat family protein, expressed
					HORVU.MOREX.r2.4HG0339420
					HORVU.MOREX.r2.4HG0339420
					HORVU.MOREX.r2.4HG0339420
					HORVU.MOREX.r2.3HG0262480	Cullin-1
					HORVU.MOREX.r2.3HG0262490	transmembrane protein, putative (DUF247)
					HORVU.MOREX.r2.3HG0262500	Early nodulin-like protein 1
					HORVU.MOREX.r2.3HG0262500
					HORVU.MOREX.r2.5HG0445900	F-box family protein
					HORVU.MOREX.r2.5HG0445900
					HORVU.MOREX.r2.5HG0445900
					HORVU.MOREX.r2.5HG0446170	Retrotransposon protein, putative, Ty1-copia subclass
					HORVU.MOREX.r2.3HG0262730	Succinate dehydrogenase subunit 4
					HORVU.MOREX.r2.3HG0262730
					HORVU.MOREX.r2.3HG0262730
					HORVU.MOREX.r2.3HG0262730
					HORVU.MOREX.r2.5HG0446400	Ribosome hibernation promotion factor
					HORVU.MOREX.r2.5HG0446400
					HORVU.MOREX.r2.7HG0609250	Heat shock 70 kDa protein
					HORVU.MOREX.r2.7HG0609250
					HORVU.MOREX.r2.7HG0609250
					HORVU.MOREX.r2.7HG0609250
					HORVU.MOREX.r2.3HG0263110	Transposon protein, putative, Mutator sub-class
					HORVU.MOREX.r2.3HG0263110
					HORVU.MOREX.r2.3HG0263110
					HORVU.MOREX.r2.3HG0263110
					HORVU.MOREX.r2.2HG0155240	DNA topoisomerase 4 subunit B (DUF810)
					HORVU.MOREX.r2.2HG0155240
					HORVU.MOREX.r2.2HG0155240
					HORVU.MOREX.r2.2HG0155240
					HORVU.MOREX.r2.3HG0263320	Agenet domain containing protein
					HORVU.MOREX.r2.7HG0609560	Far-red impaired responsive (FAR1) family protein
					HORVU.MOREX.r2.5HG0446890	WD40 repeat-containing protein
					HORVU.MOREX.r2.5HG0446890
					HORVU.MOREX.r2.5HG0446890
					HORVU.MOREX.r2.5HG0446890
					HORVU.MOREX.r2.5HG0446890
					HORVU.MOREX.r2.5HG0446890
					HORVU.MOREX.r2.3HG0263580	Transposon protein, putative, CACTA, En/Spm sub-class
					HORVU.MOREX.r2.3HG0263670	UV-stimulated scaffold protein A-like protein
					HORVU.MOREX.r2.5HG0447100	ARID/BRIGHT DNA-binding , ELM2 domain and myb-like DNA-binding domain-containing protein
					HORVU.MOREX.r2.5HG0447100
					HORVU.MOREX.r2.5HG0447100
					HORVU.MOREX.r2.5HG0447260	FAR1-related sequence 5
					HORVU.MOREX.r2.2HG0155630	Niemann-Pick C1 protein
					HORVU.MOREX.r2.5HG0447830	TBC1 domain family member
					HORVU.MOREX.r2.5HG0447830
					HORVU.MOREX.r2.2HG0155780	tRNA pseudouridine synthase Pus10, putative
					HORVU.MOREX.r2.2HG0155780
					HORVU.MOREX.r2.2HG0155780
					HORVU.MOREX.r2.4HG0340930	Retrotransposon protein, putative, unclassified
					HORVU.MOREX.r2.4HG0341140	Protein kinase family protein, putative, expressed
					HORVU.MOREX.r2.4HG0341400	Expansin-like protein
					HORVU.MOREX.r2.4HG0341430	Multifunctional CCA protein
					HORVU.MOREX.r2.3HG0265840	Serine/threonine-protein phosphatase 7 long form-like protein
					HORVU.MOREX.r2.3HG0265850	Beta-1,3-glucanase
					HORVU.MOREX.r2.3HG0265850
					HORVU.MOREX.r2.3HG0265850
					HORVU.MOREX.r2.7HG0610980	Potassium transporter
					HORVU.MOREX.r2.7HG0610980
					HORVU.MOREX.r2.7HG0610980
					HORVU.MOREX.r2.7HG0610980
					HORVU.MOREX.r2.7HG0610980
					HORVU.MOREX.r2.7HG0610980
					HORVU.MOREX.r2.7HG0610980
					HORVU.MOREX.r2.7HG0610980
					HORVU.MOREX.r2.7HG0611040	Aspartate--tRNA ligase
					HORVU.MOREX.r2.7HG0611040
					HORVU.MOREX.r2.2HG0156200	Subtilisin-like protease
					HORVU.MOREX.r2.2HG0156200
					HORVU.MOREX.r2.3HG0266020	Bax inhibitor-1 family protein
					HORVU.MOREX.r2.4HG0341640	Nucleoside-triphosphatase THEP1
					HORVU.MOREX.r2.4HG0341640
					HORVU.MOREX.r2.2HG0156600	Replication factor C1
					HORVU.MOREX.r2.2HG0156600
					HORVU.MOREX.r2.2HG0156600
					HORVU.MOREX.r2.7HG0612150	PLATZ transcription factor family protein
					HORVU.MOREX.r2.7HG0612150
					HORVU.MOREX.r2.7HG0612150
					HORVU.MOREX.r2.2HG0157010	Squamosa promoter-binding-like protein
					HORVU.MOREX.r2.2HG0157010
	(↓) Trait-decreasing allele (↑) Trait-increasing allele (-) no effect
